# Supplementary material for: Genomic crossroads between non-Hodgkin’s lymphoma and common variable immunodeficiency
Source: Front Immunol. 2022 Aug 5;13:937872. doi: 10.3389/fimmu.2022.937872 (PMC9390007; doi:10.3389/fimmu.2022.937872)
Supplement: Supplementary file 2 [file DataSheet_2.xlsx]

## Sheet: Supp Table 1
Supp Table 1. Total of 50 genes mainly CVID phenotype-associated. Pathogenic variants, effect as CVID phenotype, characteristics of the mutation, inheritance and clinical profile described in the literature.
GENES	Pathogenic Variants	Clinical significance in CVID	MUTATION CHARACTERISTICS, INHERITANCE AND CLINICAL PROFILE.	Reference
ACOT4			Rare functional genetic variant in patients with similar phenotypes to CVID (compared to controls). Autosomal recessive inheritance.
	VNS	Possibly damaging	High frequecncy of heterozygotes compared with control (with GERP > 2 and Polyphen > 0.5)	de Valles-Ibáñez et al. 2018
ARHGEF1			Rare functional genetic variant in patients (compared to controls). Autosomal recessive inheritance. Recurrent infections, bronchiectasis.
	c. 898 C>T, p.R300X	Probably damaging		Bouafia et al. 2019
ATP6AP1			Rare functional genetic variant in patients (compared to controls). X-linked inheritance. Hepatopathy, leukopenia, low copper
	c.1284G>A, p.M428I	Probably damaging		Jansen et al. 2016
	c.163C>T, p.Gln55*	Probably damaging		Jansen et al. 2016
	c.1408C>T, p.Pro470Ser	Probably damaging		Jansen et al. 2016
CD19			Functional genetic variant in patients (compared to controls). Autosomal Dominant and autosomal recessive inheritance. Recurrent infections, glomerulonephritis.
	c.972insA	Causative		van Zelm et al, 2006
	c. 1384del(GA)	Causative		van Zelm et al, 2006
	p. W52C; c. 156G>C	Causative		van Zelm et al, 2011
	c. IVS5-1G>T	Causative		Kanegane, 2007
	g.68,6kb deletion including CD19 gene	Causative		Kanegane, 2007
	p.P488PfsX15	Probably damaging		Vince et al., 2011
	p.G551GfsX25	Probably damaging		Vince et al., 2011
CD81			Autosomal recessive inheritance. CD81 mutation abolishes expression of CD19, thereby phenocopying CD19 mutations.
	p. E188MfsX13; c. 561G>A	Causative		van Zelm et al, 2010
CD84			Rare functional genetic variant in patients (compared to controls). Autosomal recessive inheritance.
	p.Q289R	Possibly damaging		de Valles-Ibáñez et al. 2018
	p.T78M	Possibly damaging		de Valles-Ibáñez et al. 2018
CLEC16A			Rare functional genetic variant in patients (compared to controls). Autosomal recessive inheritance.
	p.G11R	Possibly damaging		de Valles-Ibáñez et al. 2018
	p.R305W	Possibly damaging		de Valles-Ibáñez et al. 2018
	p.T475M	Possibly damaging		de Valles-Ibáñez et al. 2018
CR2			Functional heterozygous genetic variants with high predicted phenotypic effect at CVID. Autosomal recessive inheritance. Recurrent infections.
	p. W766X	Causative		Thiel et al, 2012
	p.E188MfsX13	Causative		Thiel et al, 2012
CTLA4			Identified as disease-causing Monoallelic mutations, Loss-of-Function homozygous or heterozygous variants in CVID. Profound B cell defects, significant immune dysregulation, including autoimmunity, lymphoid hyperplasia, and organ infiltrative granulomatous disease complications.
	p.R51X	Causative		Kuehn et al., 2014
	p.L28FfsX44	Causative		Kuehn et al., 2014
	c.567+5G>C	Probably damaging		Kuehn et al., 2014
	p.T19Tfs*42	Probably damaging		Maffucci, et al., 2016
	p.P136A	Probably damaging		Maffucci, et al., 2016
	c.105C>A	Probably damaging		Schubert et al., 2014
	c.110+1G>T	Probably damaging		Schubert et al., 2014
DOCK8			Functional heterozygous genetic variants with high predicted phenotypic effect at CVID. Autosomal recessive inheritance.
	p.R66W	Possibly damaging		de Valles-Ibáñez et al. 2018
	p.V759M	Possibly damaging		de Valles-Ibáñez et al. 2018
FCGR2A			CVID Modifier gene. Autosomal recessive inheritance.
	p.Q27W	Modifier (Probably damaging)		Flinsenberg et al, 2014
ICOS			Functional genetic variant in patients (compared to controls). Autosomal recessive inheritance.
	c. 126_568del	Causative		Grimbacher et al, 2003; Salzer et al, 2004
	p.Leu96fsX26	Probably damaging		Takahashi et al., 2009
	p.F108YfsX118	Causative		Robertson et al., 2015
ICOSLG			Rare functional genetic variant in patients (compared to controls). Autosomal recessive inheritance.
	p.L442P	Possibly damaging		de Valles-Ibáñez et al. 2018
	p.W350C	Possibly damaging		de Valles-Ibáñez et al. 2018
IKZF1			Identified as disease-causing Monoallelic mutations. Autosomal recessive inheritance (haploinsufficiency). Decreased pro-B cells, recurrent sinopulmonary infections; increased risk of ALL, autoimmunity, CVID phenotype
	p.R162L	Modifier (Probably damaging)		Kuehn et al., 2016
	p.R162Q	Modifier (Probably damaging)		Kuehn et al., 2016
	p.H167R	Modifier (Probably damaging)		Kuehn et al., 2016
	p.R184Q	Modifier (Probably damaging)		Kuehn et al., 2016, Maffucci, et al., 2016
	c.629A>G	Modifier (Probably damaging)		Goldman et al., 2012
IL-21R			Functional genetic variant in patients (compared to controls).
	p.R4H	Probably damaging		van Schouwenburg et al, 2015
	p.V525D; p.V547D	Causative		van Schouwenburg et al, 2015
IL10RA			Loss-of-Function homozygous or heterozygous variants in similar phenotypes to CVID. Autosomal recessive inheritance.
	c.350G>A	Probably damaging		Engelhardt et al. 2012
	c.53delT	Probably damaging		Engelhardt et al. 2012
	c.374T>G	Probably damaging		Engelhardt et al. 2012
	c.577 G>C	Probably damaging		Engelhardt et al. 2012
IRF2BP2			Autosomal dominant inheritance. Recurrent infections, possible autoimmunity and inflammatory disease
	c.1652G > A, pS551N	Causative		Keller et al, 2016
KMT2C			Compound heterozygotes at CVID genes, also encodes a nuclear methyltransferase and is found to be mutated more frequently in cancer.
	VNS	Possibly damaging	High frequecncy of heterozygotes compared with control (with GERP > 2 and Polyphen > 0.5)	de Valles-Ibáñez et al. 2018
LRBA			Identified as disease-causing Monoallelic mutations,Loss-of-Function homozygous or heterozygous variants in CVID or CVID like-phenotype. Recurrent sinopulmonary infections, autoimmunity, granulomas.
	p.S2221P; p.S2210P	Causative		van Schouwenburg et al, 2015
	p. I2657S	Causative		Lopez-Herrera et al, 2012
	p. R1683*	Causative		Lopez-Herrera et al, 2012
	p. E59*	Causative		Lopez-Herrera et al, 2012
	g. 111,114 bp deletion incl exon 1+2	Causative		Lopez-Herrera et al, 2012
	p. E2219Aspfs*3; c. 6657_6658 del	Causative		Alangari et al, 2012
	p.R182	Probably damaging		Kostel Bal,, et al. 2017
	c.3985_3986del	Probably damaging		Lo et al., 2015
	c.7162delA	Probably damaging		Rivel-Vilk et al., 2015
	c.7162delA	Probably damaging		Seidel et al., 2015
	c.8470A>C	Probably damaging		Serwas et al., 2015
	c.8471T>C	Probably damaging		Serwas et al., 2015
	c.6661T>C	Probably damaging		van Schouwenburg et al., 2015
	c.6628T>C	Probably damaging		van Schouwenburg et al., 2015
MAPK8			Loss-of-Function heterozygous variants in CVID
	VNS	Probably damaging		de Valles-Ibáñez et al. 2018
MOGS			Autosomal recessive inheritance. Bacterial and viral infections; severe neurologic disease; also known as congenital disorder of glycosylation.
	c.329G>A, p.Arg110His	Probably damaging		Bisgin et al. 2012, Sadat et al. 2014
MS4A1			Autosomal recessive inheritance. Recurrent infections, Low IgG, normal or elevated IgM and IgA.
	c.IVS5DS	Causative		Kuijpers et al, 2010
MSH2			CVID Modifier gene. Autosomal recessive inheritance.
	p.A727S	Probably damaging		Offer et al. 2010
	p.T292S	Probably damaging		Offer et al. 2010
MSH5			CVID Modifier gene. Autosomal recessive inheritance.
	p.Q292H	Modifier (Probably damaging)		Sekine et al., 2007
	p.P786S	Modifier (Probably damaging)		Sekine et al., 2007
	p.L85F	Modifier (Probably damaging)		Sekine et al., 2007
NFKB1			Identified as disease-causing Monoallelic mutations, Loss-of-Function homozygous or heterozygous variants in CVID. Recurrent sinopulmonary infections, EBV proliferation, autoimmune cytopenias, alopecia and autoimmune thyroiditis.
	p.N323Y	Causative		Christiansen et al., 2020
	p.P317_I322delinsL	Causative		Christiansen et al., 2020
	p.G165A*31	Probably damaging		Boztug et al, 2016
	p.D191_K244delinsE	Probably damaging		Fliegauf et al., 2015
	c.730þ4A>G	Probably damaging		Fliegauf et al., 2015
	c.465dupA	Probably damaging		Fliegauf et al., 2015
	p.Y319*	Probably damaging		Maffucci, et al., 2016
	p.F459Lfs*26	Probably damaging		Maffucci, et al., 2016
	c.1301-1G > A	Probably damaging		Maffucci, et al., 2016
NFKB2			Autosomal recessive inheritance. Recurrent sinopulmonary infections, alopecia and endocrinopathies
	p. D865Vfs*17; c. 2593_2600delGACAGTGC	Modifier (Probably damaging)		Liu et al, 2014
	p. K855Sfs*7; c. 2564delA	Modifier (Probably damaging)		Chen et al, 2013
	c. 2557C>T, p.Arg853	Modifier (Probably damaging)		Chen et al, 2013
	p.D865G	Probably damaging		Lee et al., 2014
	p.A867V	Probably damaging		Brue et al., 2014
	p.R853AfsX29	Probably damaging		Brue et al., 2014
NOD2			Loss-of-Function homozygous or heterozygous variants in CVID. Autosomal recessive inheritance.
	p.A755V	Modifier (Probably damaging)		van Schouwenburg et al, 2015
	p.G806R	Modifier (Probably damaging)		van Schouwenburg et al, 2015
	p.G908R	Modifier (Probably damaging)		van Schouwenburg et al, 2015
	p.L1007fs*2	Modifier (Probably damaging)		van Schouwenburg et al, 2015
OR10X1			Rare functional genetic variant in patients (compared to controls). Autosomal recessive inheritance.
	VNS	Possibly damaging	High frequecncy of heterozygotes compared with control (with GERP > 2 and Polyphen > 0.5)	de Valles-Ibáñez et al. 2018
PIK3CD			Identified as disease-causing Monoallelic mutations. Gain-of-Function rare functional genetic variant in patients with similar phenotypes to CVID (compared to controls). Autosomal dominant inheritance. Severe bacterial infections; reduced memory B cells and increased transitional B cells, EBV ± CMV viremia, lymphadenopathy/splenomegaly, autoimmunity, lymphoproliferation, lymphoma.
	p. N334K	Modifier (Probably damaging)		Lucas et al, 2014
	p.E525K	Possibly damaging		Lucas et al, 2014
	p. E525K	Modifier (Probably damaging)		Lucas et al, 2014, Maffucci, et al., 2016
	p.E1021K	Probably damaging		Jou et al. 2006, Elgizouli et al. 2015, Lucas et al. 2016
	p. E1021K; c. 3061G>A	Modifier (Probably damaging)		Lucas et al, 2014; Angulo et al, 2013, Maffucci, et al., 2016
	p.C416R	Possibly damaging		Crank et al. 2014
	p. R38C	Possibly damaging		Takeda, et al. 2017
	p.M285T	Possibly damaging		de Valles-Ibáñez et al. 2018
	p.S544A	Possibly damaging		de Valles-Ibáñez et al. 2018
PIK3R1			Loss-of-Function homozygous or heterozygous variants in CVID and CVID-like. Autosomal recessive inheritance. Severe bacterial infections; reduced memory B cells and increased transitional B cells, EBV ± CMV viremia, lymphadenopathy/splenomegaly, autoimmunity, lymphoproliferation, lymphoma.
	p.R461*	Probably damaging		Conley et al, 2012, Deau et al. 2014
	p.R409Q	Probably damaging		Conley et al, 2012, Deau et al. 2014
	p.P26L	Possibly damaging		de Valles-Ibáñez et al. 2018
	p.K567E	Possibly damaging		Burkeet al. 2018
PLCG2			Autosomal recessive inheritance (Effect Non-synonymous). Compound heterozygotes at CVID genes, also encodes a nuclear methyltransferase and is found to be mutated more frequently in cancer.
	g. 5.9kb del incl. exon 19	Modifier (Probably damaging)		Ombrello et al, 2012
	g. 4.8kb del incl. exon 19	Modifier (Probably damaging)		Ombrello et al, 2012
	g. 8.2kb del incl. exon 20-22	Modifier (Probably damaging)		Ombrello et al, 2012
	p. S707Y	Possibly damaging		Zhou et al, 2012
	p.Y482H	Possibly damaging		de Valles-Ibáñez et al. 2018
	p.N571S	Possibly damaging		de Valles-Ibáñez et al. 2018
PMS2			Gene variants classified as associated with CVID, PMS2 protein is involved in complex mechanisms of DNA repair. mutations in PMS2 are directly associated with an increased risk of cancer.
	c.52A>G, p.118V	Causative		van Schouwenburg et al, 2015
PRKCD			Identified as disease-causing Monoallelic mutations. Gain-of-Function of Rare functional genetic variant in patients with similar phenotypes to CVID (compared to controls).Autosomal dominant inheritance.
	c.1362+1G>A	Probably damaging		Salzer et al., 2013
	p.Y1940H	Modifier (Probably damaging)		van Schouwenburg et al, 2015
	p.L3900V	Modifier (Probably damaging)		van Schouwenburg et al, 2015
	p.L3869V	Modifier (Probably damaging)		van Schouwenburg et al, 2015
	p.V125M	Possibly damaging		de Valles-Ibáñez et al. 2018
	p.V125M	Possibly damaging		de Valles-Ibáñez et al. 2018
	p.V276L	Possibly damaging		de Valles-Ibáñez et al. 2018
PTEN			Autosomal dominant inheritance. Recurrent infections, Lymphoproliferation, autoimmunity, evelopmental delay.
	c.389G>C p. Arg130Pro	Probably damaging		Driessen et al. 2016
	c.302T>C p.Ile101Thr	Probably damaging		Driessen et al. 2016
	c. 1574 A>C, p.E525A	Probably damaging		Tsujita et al. 2016
	c.697 C>T, p.R233X	Probably damaging		Tsujita et al. 2016
	c.41-42 insGA, p.R15 fsX9	Probably damaging		Tsujita et al. 2016
RAG2			Autosomal recessive inheritance. Recurrent sinopulmonary infections, selective IgA deficiency; poststreptococcal glomerulonephritis; urticaria.
	c.1158C>A, p.F386L	Causative		van Schouwenburg et al, 2015
SEC61A1			Autosomal dominant inheritance. Severe recurrent respiratory tract infections
	c.254T>A, p.V85D	Possibly damaging		Schubert, et al. 2017
	c.1325G>T, p.E381	Possibly damaging		Schubert, et al. 2017
SH3KBP1			X-linked inheritance. Severe bacterial infections
	c.1513C>T; c.1600C>T; c.1429C>T	Modifier (Probably damaging)		van Schouwenburg et al, 2015
	VNS	Possibly damaging	A deletion of 247.5 kbp in the CIN85 gene (SH3KBP1), which abrogate CIN85 protein expression resulting in Antibody deficiency phenotype similar to CVID.	Keller, et al. 2018
SLC25A5			Rare functional genetic variant in patients (compared to controls). Autosomal recessive inheritance.
	VNS	Possibly damaging	High frequecncy of heterozygotes compared with control (with GERP > 2 and Polyphen > 0.5)	de Valles-Ibáñez et al. 2018
	VNS	Possibly damaging	A deletion of 350 kb in at Xq24 compasses SLC25A43, LOC100303728, SLC25A5, CXorf56, UBE2A, NKRF, and SEPT6, resulting in inactivated peripheral blood lymphocytes in female and mild to severe intellectual disability, absent speech, urogenital, and skin anomalies in male patients.	Leeuw, et al. 2010,
STAT3			Identified as disease-causing Monoallelic mutations. Functional genetic variant in patients with similar phenotypes to CVID (compared to controls). Autosomal dominant inheritance. Profound B cell defects, significant immune dysregulation, including autoimmunity, lymphoid hyperplasia, and organ infiltrative granulomatous disease complications.
	p.R246Q	Probably damaging		Maffucci, et al., 2016
	p.F313L	Probably damaging		Maffucci, et al., 2016
	p.R103W	Probably damaging		Maffucci, et al., 2016
	p.R107Q/W	Probably damaging		Christiansen et al, 2020
	p.R152W	Probably damaging		Milner et al, 2015
	p. R278H	Probably damaging		Nabhani et al, 2017
	P.K658R	Probably damaging		Grossi et al. 2021
	p.Lys392Arg	Probably damaging		Flanagan et al, 2014
	p.Lys658Asn	Probably damaging		Flanagan et al, 2014
STXBP2			Identified as disease-causing Monoallelic mutations. Autosomal recessive inheritance. EBV viremia, cytopenias, recurrent sinusitis, parasitosis.
	c.474_483delinsGA	Probably damaging		Maffucci, et al., 2016, Saltzman et al, 2012
	c.1001C > T	Probably damaging		Maffucci, et al., 2016, Saltzman et al, 2012
TNFRSF11A			Rare functional genetic variant in patients with similar phenotypes to CVID (compared to controls). Autosomal recessive inheritance.
	c.−45A>G	Possibly damaging		Chen, et al. 2020
TNFRSF13B			CVID Modifier gene. Autosomal dominant and recessive inheritance. Recurrent sinopulmonary infections, autoimmunity, granulomas; nodular regenerative hyperplasia.
	p.r202H; p.C104R	Causative		van Schouwenburg et al, 2015
	c. 310 T>C, p. C104R	Modifier (Probably damaging)		Castigli et al, 2005; Salzer et al 2005, van Schouwenburg et al, 2015
	c. 204 insA	Modifier (Probably damaging)		Castigli et al, 2005
	c. 542C>A, p. A181E	Modifier (Probably damaging)		Castigli et al, 2005; Salzer et al 2005
	c. 602G>A, p. R202H	Modifier (Probably damaging)		Castigli et al, 2005; Salzer et al 2005
	p. S194X	Modifier (Probably damaging)		Salzer et al, 2005; Pan-Hammerstrom et al, 2007
	p. R72H	Modifier (Probably damaging)		Pan-Hammerstrom et al, 2007
	p. R122W	Modifier (Probably damaging)		Pan-Hammerstrom et al, 2007
	p. V220A	Modifier (Probably damaging)		Pan-Hammerstrom et al, 2007, van Schouwenburg et al, 2015
	p. P251L	Modifier (Probably damaging)		Pan-Hammerstrom et al, 2007, van Schouwenburg et al, 2015
	c.171G>C	Probably damaging		Almejun et al., 2012
	c.693G>C	Probably damaging		Almejun et al., 2012
	c.515G>A	Probably damaging		Zhang et al., 2007
	c.566A>T	Probably damaging		Fried et al., 2012
	p.C58R	Possibly damaging		de Valles-Ibáñez et al. 2018
TNFRSF13C			CVID Causative/Modifier gene. Autosomal Dominat and Autosomical recessive inheritance. Variable clinical expression.
	p. del 89-96	Causative		Warnatz et al, 2009
	p.H159Y	Modifier (Probably damaging)		Losi et al., 2005
	p. P21R; c. 62C>G	Modifier (Probably damaging)		Losi et al, 2005, van Schouwenburg et al, 2015
TNFRSF1A			Rare functional genetic variant in patients (compared to controls). Non-clear Autosomal recessive inheritance.
	p.P448L			Christiansen et al., 2020
TNFRSF4			Rare functional genetic variant in patients with similar phenotypes to CVID (compared to controls). Autosomal recessive inheritance. (OX40 deficiency)
	p.Arg65Cys	Possibly damaging	are functional variation in CVID patients (or similar phenotypes to CVID) compared to controls	Byun, et al. 2013
TNFRSF7			Rare functional genetic variant in patients with similar phenotypes to CVID (compared to controls). Autosomal recessive inheritance.
	p. Cys53Tyr	Modifier (Probably damaging)		Salzer et al., 2013
	c.24G>A	Modifier (Probably damaging)		van Montfrans et al. 2011
	p.C96Y	Modifier (Probably damaging)		Alkhairy et al. 2015
TNFSF11			Rare functional genetic variant in patients with similar phenotypes to CVID (compared to controls). Autosomal recessive inheritance. Human osteoclast-poor osteopetrosis with hypogammaglobulinemia
	p.Arg170Gly			Guerrini, et al. 2008
	p.Ala244Ser			Guerrini, et al. 2008
TNFSF12			Functional genetic variant in patients with similar phenotypes to CVID (compared to controls).Autosomal dominant inheritance. Pneumonia, bacterial infections, warts, thrombocytopenia, neutropenia.
	c.433C>T	Causative		Wang et al. 2013
TNFSF13			Rare functional genetic variant in patients with similar phenotypes to CVID (compared to controls).Autosomal recessive inheritance.
	G>A, Gly67Arg	Possibly damaging		Osman, et al. 2012
	A>G, Asn96Ser	Possibly damaging		Osman, et al. 2012
VAV1			Rare functional genetic variant in patients with similar phenotypes to CVID (compared to controls). Autosomal recessive inheritance.
	*164875 (LOF)	Modifier (Probably damaging)		Capitani et al. 2012
Causative: known variants originating CVID or similar phenotype
Modifier (Probably damaging): modify the severity of the disease with comorbidities
Probably damaging: confer susceptibility to the disease or to originate similar phenotypes to CVID
Possibly damaging: Genetic variants in genes showing an excess of rare functional variation in CVID patients (or similar phenotypes to CVID) compared to controls
VNS: Variant not specified in the literature, only its type of inheritance and its possible effect on the CVID phenotype

## Sheet: Supp Table 2
Supp Table 2. List of the main germline CVID-associated pathogenic variants found as somatic variants in the NHL databases.
Gene		PIK3CD	KMT2C	STAT3	MSH2	NFKB2	PTEN	PIK3R1	LRBA	MSH5	CLEC16A	DOCK8
Prevalence (%)	samples studied (Somatic mutation)	6	5	4	3	2.4	1.8	1.3	0.9	0.8	0.5	0.3
		Y524C	C1013Y	R152W	M1? (driver)	K112N	X267_splice (driver)	D708G	N439T	A750P	CLEC16A-CIITA Fusion	R1201C
		A393V	S2860Tfs*4 (driver)	E616Q (driver)	I454T	L249Ffs*49	R15* (driver)	D560G (driver)	S1380L	R181P	V600G
		T706A	D3956N	R325W	T564A	C4Y	D116V	X582_splice (driver)	D397H	H703R	V600G
		C416R (driver)	R4108* (driver)	L275R	G203R	K112N	R233* (driver)	A210D	L489F	R181P	HOMDEL
		Y524C	K834N	D661A (driver)	L488V	E26*	D24G (driver)	K567E (driver)	R2854Q	H703R	AMP
		T706A	C1013Y	H447Y	L488V	R449H	D116V	R461* (driver)	L508S, R182*	HOMDEL	T349N
		E1021K (driver)	D2092V	K658R (driver)	P795T	R801H	R15* (driver)	D708V	N439T	AMP	T349N
		T182I	V2322A, R2610Q	R278H	R96H	R801H	R233* (driver)	T354A	L489F	HOMDEL
		E1021K (driver)	P2012S	E612A	V3M	E433K	L320* (driver)	R409Q	S1380L	HOMDEL
		E1021K (driver)	V2322A, R2610Q	E616K (driver)	C707Y	D16E	L139* (driver)	R409Q, R557Q	HOMDEL	S3F
		R636W	R2596Q	E612A	V3M, A54T	R797H	V45I	P568S	L681R
		R222Q	P468T	R152W	N477Ifs*6 (driver)	A795T	V45I	N453Ifs*28 (driver)	L681R
		E1021K (driver)	V4365L	K658R (driver), I665L	G18D	R579H	Y46N	R574K
		G346R	A2223T	H447Y	K491M	Q591L	V45I	V402A
		R38C	A2223T	D570A	A54T	R729Q	V53I	E666K
		R38C	I4080T	D566N	C333R	R801H	R335Q (driver)	E666K
		D853V	G194R	E616K (driver)	E643K	R579H	V45I	Y580D
		E1021K (driver)	G1425S	D661Y (driver)	L380* (driver), L387R	R232*	F257S
		R38C	T3693I	D661Y (driver), N567K	R106K	R579H	I135T
		R38C	R4597C	Y640F (driver)	G203R	H605Y	G129R (driver)
		E1021K (driver)	D2092V	R107Q	Q419K	R449H	HOMDEL (driver)
		T240M	I4039V	N567K, R107Q	Q419K	L309R	HOMDEL (driver)
		S659L	E1313K	S614R (driver)	V3M	A795T	HOMDEL (driver)
		S570F	C4883R	Y640F (driver)	Q419K	R579H	R335* (driver)
		A849T	P3289L	E616K (driver)	A2V	R232*
		E1021K (driver)	C4883R	D570N	G203R	R801H
		R38C	S4151F	S614R (driver), S614N (driver)	A54T	L248Q
		R601Q	I4039V	S614N (driver)	V3M	G677R
		R38C	A2223T	N553K	V3M	HOMDEL
		R38C	R3252H	K658R (driver)	R39Q	R658Q
		R38C	D2092V	Y640F (driver)	A2V	L798R
		R38C	E672D	T767I	A54T
		R38C	S1954C	A766T	K882Sfs*14 (driver)
		T182I	M2644V	R262W	R39Q
		E525K (driver)	A51V	Y640F (driver)	G203R
		E1021K (driver)	N4686S	Y640F (driver)	V3M
		T240M	R3252H	Y640F (driver)	G18D
		R929C	K1717R	N567K	L36P
		R38C	C3460G	V310M	V3M
		A849T	L3037S	T767I	AMP
		R636W	C4883R, L4882P	N567K
		R38C	C3460G, G2418E	D661Y (driver)
		R38C	R2139* (driver), R2388H	M143I
		R38C	R4597C	M470R
		R38C	C4883R	D173E
		R38C, R222Q, G245S	R2571W	F408L
		R38C	R3252H	I659S
		R38C	M4826V	Y640F (driver)
		R38C	R2139* (driver)	D661V (driver)
		R38C	D2172N	Y640F (driver), Q644R, AMP
		G245S	C3460G	H332Y
		G772D	R2388H	E616del (driver)
		E200K	E2821K	E616G (driver)
		R222W	S4601F	S614R (driver)
		G245S	R4673H	S614R (driver)
		G450S	E2834D	T714I
		R229Q	R2388H	S614R (driver)
		R222W	Y2218S
		E200K	R2571W
		G245S	R4145C
		R38C	G1425S
		G346R	S1931L
		A849T	G964D
		R38C	G1284R
		E200K
		E1025G
		E1021K (driver)
		A849T
		R821C
		S199G, HOMDEL
		D911E
		D911E [germline]
